# Supplementary material for: IL-17 signaling protects against Helicobacter pylori-induced gastric cancer
Source: Gut Microbes. 2024 Nov 26;16(1):2430421. doi: 10.1080/19490976.2024.2430421 (PMC11639209; doi:10.1080/19490976.2024.2430421)
Supplement: Supplemental Material [file KGMI_A_2430421_SM8190.zip]

Archive with 2 entries (2 files):
- Author_Checklist_E10_only_Algood.docx
- SupplementalMaterials_INSGAS_GutMicro_resubmission.docx
